# Supplementary material for: Changes in stool frequency following chicory inulin consumption, and effects on stool consistency, quality of life and composition of gut microbiota
Source: Food Hydrocoll. 2019 Nov;96:688–98. doi: 10.1016/j.foodhyd.2019.06.006 (PMC6686634; doi:10.1016/j.foodhyd.2019.06.006)
Supplement: Supplementary Document 2 Randomisation procedure macro read only.xlsx [file mmc2.xlsx]

## Sheet: Labelling code list
Sequence number	Inulin			Placebo
	A	B		A	B
1	1	2		2	1
	3	4		4	3
	5	6		6	5
2	3	2		2	3
	1	4		4	1
	6	5		5	6
3	3	4		4	3
	2	5		5	2
	1	6		6	1
4	1	3		3	1
	2	5		5	2
	4	6		6	4
5	5	3		3	5
	1	4		4	1
	2	6		6	2
6	6	3		3	6
	1	4		4	1
	2	5		5	2
7	4	2		2	4
	3	5		5	3
	1	6		6	1
8	1	2		2	1
	4	3		3	4
	5	6		6	5
9	4	2		2	4
	6	3		3	6
	1	5		5	1
10	1	2		2	1
	5	3		3	5
	6	4		4	6
11	4	1		1	4
	6	3		3	6
	2	5		5	2
12	2	1		1	2
	5	3		3	5
	4	6		6	4
13	4	1		1	4
	5	2		2	5
	6	3		3	6
14	3	1		1	3
	5	2		2	5
	6	4		4	6
15	3	1		1	3
	4	2		2	4
	6	5		5	6
16	3	1		1	3
	4	2		2	4
	5	6		6	5
17	2	1		1	2
	5	3		3	5
	6	4		4	6
18	2	1		1	2
	3	4		4	3
	6	5		5	6
19	2	1		1	2
	3	4		4	3
	5	6		6	5
20	2	1		1	2
	3	5		5	3
	4	6		6	4

## Sheet: Final lists
	1	1	Random code generator for 6 codes representing 2 treatments, page 1								Random number				Random code generator for 6 codes representing 2 treatments, page 2
0.524848	2	0						Watson et al. 2019			0.317338				Labelling list					Watson et al. 2019
	3	0			Participant number	Participant treatment									Treatment			Placebo
0.0386092	4	0			1	4					7	6.84676			A	B		A	B
	5	1			2	5					Code list row				4	2		2	4
0.915343	6	1			3	6					30				3	5		5	3
	7	0			4	2									1	6		6	1
0.266136	8	0			5	3
	9	1			6	1
0.710022	10	1			7	2
	11	0			8	5
0.580102	12	1			9	1									Randomisation number:		7
	13	0			10	4
0.40764	14	0			11	5									For a trial with more than 33 participants within a stratified subgroup , page 1 can be repeated as many times as required. However not more than one page 2 should be used within each subgroup.
	15	1			12	1
0.768734	16	1			13	2
	17	0			14	5
0.656771	18	1			15	1									When stratified for non-blinded subgroups (e.g. gender, age group, BMI category), this randomisation procedure can be used with either one separate page 2 for each subgroup (as in Watson et al. 2019) or with using only one page 2 for all subgroups (less complicated, higher risk in case of premature unblinding of one of the 6 labelling groups).
	19	1			16	4
0.705719	20	0			17	5
	21	1			18	1
0.128514	22	0			19	4
	23	0			20	5									The randomisation procedure may be used for free for any 2-treatment cross-over trials (academic or commercial). Both a published protocol and article(s) with results must include a full reference to the Watson et al. 2019 paper.
0.628725	24	1			21	1
	25	1			22	2
0.462525	26	0			23	5
	27	0			24	1
0.204403	28	1			25	4
	29	1			26	5
0.422845	30	0			27	6
	31	1			28	4
0.479314	32	0			29	3
	33	1			30	6
0.556512					31	4
					32	5
0.810593					33	1
